# Supplementary material for: The anterior cingulate cortex is necessary for forming prosocial preferences from vicarious reinforcement in monkeys
Source: PLoS Biol. 2020 Jun 12;18(6):e3000677. doi: 10.1371/journal.pbio.3000677 (PMC7292358; doi:10.1371/journal.pbio.3000677)
Supplement: S1 Data — See S1 Data Readme for more information. (ZIP) [file pbio.3000677.s004.zip]

Archive with 2 entries (2 files):
- S1_Data.txt
- S1_Data_readme.txt
